# Supplementary material for: Multiple origins, one evolutionary trajectory: gradual evolution characterizes distinct lineages of allotetraploid Brachypodium
Source: Genetics. 2022 Oct 11;223(2):iyac146. doi: 10.1093/genetics/iyac146 (PMC9910409; doi:10.1093/genetics/iyac146)
Supplement: iyac146_Supplementary_Data [file iyac146_supplementary_data.zip]

Archive with 5 entries (5 files):
- iyac146_Supplemental_Figure_S1.pdf
- iyac146_Supplemental_Figure_S2.pdf
- iyac146_Supplemental_Figure_S3.pdf
- iyac146_Supplemental_File_S1.xlsx
- iyac146_Supplemental_Table_S1.pdf
