# Supplementary material for: Multiple origins, one evolutionary trajectory: gradual evolution characterizes distinct lineages of allotetraploid Brachypodium
Source: Genetics. 2022 Oct 11;223(2):iyac146. doi: 10.1093/genetics/iyac146 (PMC9910409; doi:10.1093/genetics/iyac146)
Supplement: iyac146_Supplementary_Data [file iyac146_supplementary_data.zip › iyac146_Supplemental_File_S1.xlsx]

## Sheet: Sheet1
Reference Genomes
Species	JGI Genome Portal Link
Oryza sativa v. 7.0	https://data.jgi.doe.gov/refine-download/phytozome?genome_id=323
Brachypodium hybridum ABR113 v. 1.1	https://data.jgi.doe.gov/refine-download/phytozome?genome_id=463
Brachypodium stacei ABR114 v. 1.1	https://data.jgi.doe.gov/refine-download/phytozome?genome_id=316
Brachypodium hybridum Bhyb26 v. 2.1	https://data.jgi.doe.gov/refine-download/phytozome?genome_id=693
Brachypodium distachyon v. 3.2	https://data.jgi.doe.gov/refine-download/phytozome?genome_id=556
Pacific Biosciences genomic DNA sequence for Bhyb26 genome assembly
Sample	Species	Sequencing Queue	JGI Sequencing Project ID	JGI Sequencing Project Name	Library Name	NCBI BioProject Accession	NCBI BioSample Accession	SRA Accession	JGI Genome Portal Data Download Link	NCBI SRA Data Download Link
Bhyb26	B. hybridum	PacBio 20kb w/ Blue Pippin Size Selection	1229573	Brachypodium hybridum Bhyb26 Standard Draft	GHUTO	PRJNA566716	SAMN12792982	SRP244135	https://genome.jgi.doe.gov/portal/pages/dynamicOrganismDownload.jsf?organism=BrahybStandDraft_28	https://www.ncbi.nlm.nih.gov/bioproject/PRJNA566716
Illumina RNA-seq libraries used for annotation and expression bias analysis
Sample	Species	Sequencing Queue	JGI Sequencing Project ID	JGI Sequencing Project Name	Library Name	NCBI BioProject Accession	NCBI BioSample Accession	SRA Accession	JGI Genome Portal Data Download Link	NCBI SRA Data Download Link
Bhyb26 root	B. hybridum	Illumina RNASeq w/PolyA Selection, Plates	1229574	Brachypodium hybridum Bhyb26 Transcriptome	HHCWN	PRJNA852517	SRP385467	SRR20045874	https://genome.jgi.doe.gov/portal/pages/dynamicOrganismDownload.jsf?organism=Brahybnscriptome_20	https://www.ncbi.nlm.nih.gov/sra/SRX16084345[accn]
Bhyb26 leaf	B. hybridum	Illumina RNASeq w/PolyA Selection, Plates	1229574	Brachypodium hybridum Bhyb26 Transcriptome	HHCWO	PRJNA852518	SRP385466	SRR20045875	https://genome.jgi.doe.gov/portal/pages/dynamicOrganismDownload.jsf?organism=Brahybnscriptome_20	https://www.ncbi.nlm.nih.gov/sra/SRX16084344[accn]
Bhyb26 floret	B. hybridum	Illumina RNASeq w/PolyA Selection, Plates	1229574	Brachypodium hybridum Bhyb26 Transcriptome	HHCWP	PRJNA852519	SRP385469	SRR20045864	https://genome.jgi.doe.gov/portal/pages/dynamicOrganismDownload.jsf?organism=Brahybnscriptome_20	https://www.ncbi.nlm.nih.gov/sra/SRX16084355[accn]
Bhyb26 callus	B. hybridum	Illumina RNASeq w/PolyA Selection, Plates	1229574	Brachypodium hybridum Bhyb26 Transcriptome	HHCWS	PRJNA852520	SRP385468	SRR20045873	https://genome.jgi.doe.gov/portal/pages/dynamicOrganismDownload.jsf?organism=Brahybnscriptome_20	https://www.ncbi.nlm.nih.gov/sra/SRX16084346[accn]
Pacific Biosciences RNA-seq libraries used for annotation
Sample	Species	Sequencing Queue	JGI Sequencing Project ID	JGI Sequencing Project Name	Library	NCBI BioProject Accession	NCBI BioSample Accession	SRA Accession	Size selected	JGI Genome Portal Data Download Link	NCBI SRA Data Download Link
Bhyb26 root	B. hybridum	PacBio IsoSeq, Tubes	1229574	Brachypodium hybridum Bhyb26 Transcriptome	HGSSW	PRJNA852517	SRP385467	SRR20045868	No	https://genome.jgi.doe.gov/portal/pages/dynamicOrganismDownload.jsf?organism=Brahybnscriptome_20	https://www.ncbi.nlm.nih.gov/sra/SRX16084351[accn]
Bhyb26 root	B. hybridum	PacBio IsoSeq, Tubes	1229574	Brachypodium hybridum Bhyb26 Transcriptome	HGSSX	PRJNA852517	SRP385467	SRR20045871	Yes 2-10kb	https://genome.jgi.doe.gov/portal/pages/dynamicOrganismDownload.jsf?organism=Brahybnscriptome_20	https://www.ncbi.nlm.nih.gov/sra/SRX16084348[accn]
Bhyb26 leaf	B. hybridum	PacBio IsoSeq, Tubes	1229574	Brachypodium hybridum Bhyb26 Transcriptome	HGSSY	PRJNA852518	SRP385466	SRR20045870	No	https://genome.jgi.doe.gov/portal/pages/dynamicOrganismDownload.jsf?organism=Brahybnscriptome_20	https://www.ncbi.nlm.nih.gov/sra/SRX16084349[accn]
Bhyb26 leaf	B. hybridum	PacBio IsoSeq, Tubes	1229574	Brachypodium hybridum Bhyb26 Transcriptome	HGSSZ	PRJNA852518	SRP385466	SRR20045872	Yes 2-10kb	https://genome.jgi.doe.gov/portal/pages/dynamicOrganismDownload.jsf?organism=Brahybnscriptome_20	https://www.ncbi.nlm.nih.gov/sra/SRX16084347[accn]
Bhyb26 floret	B. hybridum	PacBio IsoSeq, Tubes	1229574	Brachypodium hybridum Bhyb26 Transcriptome	HGSTA	PRJNA852519	SRP385469	SRR20045865	No	https://genome.jgi.doe.gov/portal/pages/dynamicOrganismDownload.jsf?organism=Brahybnscriptome_20	https://www.ncbi.nlm.nih.gov/sra/SRX16084354[accn]
Bhyb26 floret	B. hybridum	PacBio IsoSeq, Tubes	1229574	Brachypodium hybridum Bhyb26 Transcriptome	HGSTB	PRJNA852519	SRP385469	SRR20045866	Yes 2-10kb	https://genome.jgi.doe.gov/portal/pages/dynamicOrganismDownload.jsf?organism=Brahybnscriptome_20	https://www.ncbi.nlm.nih.gov/sra/SRX16084353[accn]
Bhyb26 callus	B. hybridum	PacBio IsoSeq, Tubes	1229574	Brachypodium hybridum Bhyb26 Transcriptome	HGSTC	PRJNA852520	SRP385468	SRR20045867	No	https://genome.jgi.doe.gov/portal/pages/dynamicOrganismDownload.jsf?organism=Brahybnscriptome_20	https://www.ncbi.nlm.nih.gov/sra/SRX16084352[accn]
Bhyb26 callus	B. hybridum	PacBio IsoSeq, Tubes	1229574	Brachypodium hybridum Bhyb26 Transcriptome	HGSTG	PRJNA852520	SRP385468	SRR20045869	Yes 2-10kb	https://genome.jgi.doe.gov/portal/pages/dynamicOrganismDownload.jsf?organism=Brahybnscriptome_20	https://www.ncbi.nlm.nih.gov/sra/SRX16084350[accn]
Illumina genomic DNA resequencing
Sample	Species	Sequencing Queue	JGI Sequencing Project ID	JGI Sequencing Project Name	Library	NCBI BioProject Accession	NCBI BioSample Accession	SRA Accession	JGI Genome Portal Data Download Link	NCBI SRA Data Download Link
ABR113	B. hybridum		1005163	Brachypodium hybridum ABR113 Annotated Standard Draft	SNPU	PRJNA209552	SAMN02746046	SRP025053	https://genome.jgi.doe.gov/portal/pages/dynamicOrganismDownload.jsf?organism=BrahybStandDraft_FD	https://www.ncbi.nlm.nih.gov/sra/SRX874530[accn]
Bhyb26	B. hybridum		1070144	Brachypodium hybridum Bhyb26 Resequencing	AOZWH	PRJNA332784	SAMN05443169	SRP087330	https://genome.jgi.doe.gov/portal/pages/dynamicOrganismDownload.jsf?organism=Bracsequencing_FD	https://www.ncbi.nlm.nih.gov/sra/SRX2143435[accn]
ABR112	B. hybridum	Illumina Regular Fragment, 600bp, Plates	1255153	Brachypodium hybridum ABR112 Resequencing	GSYGB	PRJNA616715	SAMN14502811	SRP275853	https://genome.jgi.doe.gov/portal/pages/dynamicOrganismDownload.jsf?organism=Brahybsequencing_3_FD	https://www.ncbi.nlm.nih.gov/sra/SRX8888180[accn]
ABR117	B. hybridum	Illumina Regular Fragment, 600bp, Plates	1255154	Brachypodium hybridum ABR117 Resequencing	GSYGC	PRJNA616716	SAMN14502633	SRP275870	https://genome.jgi.doe.gov/portal/pages/dynamicOrganismDownload.jsf?organism=Brahybsequencing_2_FD	https://www.ncbi.nlm.nih.gov/sra/SRX16084350[accn]
Bhyb118-5	B. hybridum		1152180	Brachypodium hybridum 118-5 (1) Annotated Standard Draft	CBBPS	PRJNA441699	SAMN08777280	SRP142763	https://genome.jgi.doe.gov/portal/pages/dynamicOrganismDownload.jsf?organism=BrahybStandDraft_2_FD	https://www.ncbi.nlm.nih.gov/sra/SRX3999114[accn]
Bhyb118-8	B. hybridum		1152184	Brachypodium hybridum 118-8 (1) Annotated Standard Draft	CBBPP	PRJNA441700	SAMN08778084	SRP142756	https://genome.jgi.doe.gov/portal/pages/dynamicOrganismDownload.jsf?organism=BrahybStandDraft_3_FD	https://www.ncbi.nlm.nih.gov/sra/SRX3999022[accn]
Bhyb123-6	B. hybridum		1152192	Brachypodium hybridum 123-6 (1) Annotated Standard Draft	CBSCB	PRJNA441702	SAMN08777657	SRP142762	https://genome.jgi.doe.gov/portal/pages/dynamicOrganismDownload.jsf?organism=BrahybStandDraft_7_FD	https://www.ncbi.nlm.nih.gov/sra/SRX3999097[accn]
Bhyb127	B. hybridum		1152200	Brachypodium hybridum 127 (1) Annotated Standard Draft	CBBPG	PRJNA441703	SAMN08778260	SRP142758	https://genome.jgi.doe.gov/portal/pages/dynamicOrganismDownload.jsf?organism=BrahybStandDraft_9_FD	https://www.ncbi.nlm.nih.gov/sra/SRX3999030[accn]
Bhyb17	B. hybridum	Illumina Regular Fragment, 600bp, Plates	1255133	Brachypodium hybridum Bhyb17 Resequencing	GSYBW	PRJNA616914	SAMN14502538	SRP275599	https://genome.jgi.doe.gov/portal/pages/dynamicOrganismDownload.jsf?organism=Brahybsequencing_21_FD	https://www.ncbi.nlm.nih.gov/sra/SRX8870520[accn]
Bhyb30	B. hybridum				AOZWG	PRJNA332783	SAMN05445880	SRP087324	https://genome.jgi.doe.gov/portal/pages/dynamicOrganismDownload.jsf?organism=Bracsequencing_2_FD	https://www.ncbi.nlm.nih.gov/sra/SRX2143391[accn]
ABR100	B. hybridum	Illumina Regular Fragment, 600bp, Plates	1255132	Brachypodium hybridum ABR100 Resequencing	GSYBU	PRJNA616913	SAMN14502819	SRP275576	https://genome.jgi.doe.gov/portal/pages/dynamicOrganismDownload.jsf?organism=Brahybsequencing_13_FD	https://www.ncbi.nlm.nih.gov/sra/SRX8868859[accn]
Adi-P1	B. hybridum	Illumina Regular Fragment, 600bp, Plates	1255135	Brachypodium hybridum Adi-P1 Resequencing	GSYBY	PRJNA616915	SAMN14502539	SRP275729	https://genome.jgi.doe.gov/portal/pages/dynamicOrganismDownload.jsf?organism=Brahybsequencing_19_FD	https://www.ncbi.nlm.nih.gov/sra/SRX8879387[accn]
Isk-P1	B. hybridum	Illumina Regular Fragment, 600bp, Plates	1255136	Brachypodium hybridum Isk-P1 Resequencing	GSYBZ	PRJNA616916	SAMN14503046	SRP275732	https://genome.jgi.doe.gov/portal/pages/dynamicOrganismDownload.jsf?organism=Brahybsequencing_18_FD	https://www.ncbi.nlm.nih.gov/sra/SRX8879657[accn]
Bal-P1	B. hybridum	Illumina Regular Fragment, 600bp, Plates	1255137	Brachypodium hybridum Bal-P1 Resequencing	GSYCA	PRJNA616917	SAMN14502884	SRP275795	https://genome.jgi.doe.gov/portal/pages/dynamicOrganismDownload.jsf?organism=Brahybsequencing_17_FD	https://www.ncbi.nlm.nih.gov/sra/SRX8883948[accn]
BdTR4f	B. hybridum	Illumina Regular Fragment, 600bp, Plates	1255138	Brachypodium hybridum BdTR4f Resequencing	GSYCB	PRJNA616918	SAMN14502816	SRP275799	https://genome.jgi.doe.gov/portal/pages/dynamicOrganismDownload.jsf?organism=Brahybsequencing_16_FD	https://www.ncbi.nlm.nih.gov/sra/SRX8883969[accn]
Bhyb50	B. hybridum	Illumina Regular Fragment, 600bp, Plates	1255142	Brachypodium hybridum Bhyb50 Resequencing	GSYCN	PRJNA616922	SAMN14502540	SRP275797	https://genome.jgi.doe.gov/portal/pages/dynamicOrganismDownload.jsf?organism=Brahybsequencing_7_FD	https://www.ncbi.nlm.nih.gov/sra/SRX8883961[accn]
Bhyb51	B. hybridum	Illumina Regular Fragment, 600bp, Plates	1255143	Brachypodium hybridum Bhyb51 Resequencing	GSYCO	PRJNA616923	SAMN14502442	SRP275794	https://genome.jgi.doe.gov/portal/pages/dynamicOrganismDownload.jsf?organism=Brahybsequencing_6_FD	https://www.ncbi.nlm.nih.gov/sra/SRX8883938[accn]
IBD-107	B. hybridum	Illumina Regular Fragment, 600bp, Plates	1255146	Brachypodium hybridum IBD-107 Resequencing	GSYCT	PRJNA616926	SAMN14502805	SRP275818	https://genome.jgi.doe.gov/portal/pages/dynamicOrganismDownload.jsf?organism=Brahybsequencing_11_FD	https://www.ncbi.nlm.nih.gov/sra/SRX8886092[accn]
IBD-189	B. hybridum	Illumina Regular Fragment, 600bp, Plates	1255147	Brachypodium hybridum IBD-189 Resequencing	GSYCU	PRJNA616927	SAMN14502885	SRP275819	https://genome.jgi.doe.gov/portal/pages/dynamicOrganismDownload.jsf?organism=Brahybsequencing_10_FD	https://www.ncbi.nlm.nih.gov/sra/SRX8886091[accn]
ABR105	B. hybridum	Illumina Regular Fragment, 600bp, Plates	1255152	Brachypodium hybridum ABR105 Resequencing	GSYGA	PRJNA616714	SAMN14502807	SRP275833	https://genome.jgi.doe.gov/portal/pages/dynamicOrganismDownload.jsf?organism=Brahybsequencing_4_FD	https://www.ncbi.nlm.nih.gov/sra/SRX8886282[accn]
BdTR6g	B. hybridum	Illumina Regular Fragment, 600bp, Plates	1255178	Brachypodium hybridum BdTR6g-VSM Resequencing	GSYGG	PRJNA616717	SAMN14502821	SRP275869	https://genome.jgi.doe.gov/portal/pages/dynamicOrganismDownload.jsf?organism=Brahybsequencing_29_FD	https://www.ncbi.nlm.nih.gov/sra/SRX8888314[accn]
